# Supplementary material for: Multi-Omic, Histopathologic, and Clinicopathologic Effects of Once-Weekly Oral Rapamycin in a Naturally Occurring Feline Model of Hypertrophic Cardiomyopathy: A Pilot Study
Source: Animals (Basel). 2023 Oct 12;13(20):3184. doi: 10.3390/ani13203184 (PMC10603660; doi:10.3390/ani13203184)
Supplement: Supplementary file 1 [file animals-13-03184-s001.zip]

Archive with 1 entries (1 files):
- animals-2579698-supplementary.pdf
